# Supplementary material for: Polymorphism within IGFBP Genes Affects the Acidity, Colour, and Shear Force of Rabbit Meat
Source: Animals (Basel). 2023 Dec 4;13(23):3743. doi: 10.3390/ani13233743 (PMC10705342; doi:10.3390/ani13233743)
Supplement: Supplementary file 1 [file animals-13-03743-s001.zip]

Archive with 1 entries (1 files):
- animals-2714135-supplementary.pdf
